# Supplementary material for: Blood–Nerve Barrier Breakdown Induced by Immunoglobulin G in Typical and Multifocal Chronic Inflammatory Demyelinating Polyneuropathy and Multifocal Motor Neuropathy
Source: Int J Mol Sci. 2026 Jan 22;27(2):1088. doi: 10.3390/ijms27021088 (PMC12842371; doi:10.3390/ijms27021088)
Supplement: Supplementary file 1 [file ijms-27-01088-s001.zip]

Archive with 1 entries (1 files):
- ijms-4075537-supplementary.pdf
